# Supplementary material for: A temporal shift of the evolutionary principle shaping intratumor heterogeneity in colorectal cancer
Source: Nat Commun. 2018 Jul 23;9:2884. doi: 10.1038/s41467-018-05226-0 (PMC6056524; doi:10.1038/s41467-018-05226-0)
Supplement: Supplementary file 3 — Supplementary Data 1 [file 41467_2018_5226_MOESM3_ESM.xlsx]

## Sheet: Sheet1
Supplementary Data 1. Detailed information of cases and samples
Case	Age	Sex	Tumor location	Size (mm)	Diagnosis (case)	Collected sample	Diagnosis (collected sample)	Sample name
O-1	66	M	Rectum (RS)	35×25	adenocarcinoma with adenoma	PCRC01_1	carcinoma (pap>tub1) and adenoma	PCRC01_1C
						PCRC01_2	carcinoma (tub1>tub2), tubular adenoma	PCRC01_2A,PCRC01_2C
						PCRC01_3	carcinoma (tub1>pap)	PCRC01_3C
						PCRC01_4	carcinoma (tub1)	PCRC01_4C
O-3	80	F	Cecum	43×34	adenocarcinoma in adenoma	PCRC03_1	tubular adenoma	PCRC03_1A
						PCRC03_2	tubular adenoma	PCRC03_2A
						PCRC03_3	tubular adenoma	PCRC03_3A
						PCRC03_4	tubulovillous adenoma	PCRC03_4A
B-2	81	F	Transvers colon	35×12	well differentiated adenocarcinoma with adenomatous component	PCRC05_1	carcainoma (tub1>tub2>pap)	PCRC05_1C
						PCRC05_2	carcinoma (tub1)	PCRC05_2C
						PCRC05_3	carcinoma (tub1>pap>tub2)	PCRC05_3C
						PCRC05_4	carcinoma(tub1>pap)	PCRC05_4C
O-5	81	M	Descending colon	28×25	adenocarcinoma in tubular adenoma	PCRC06_1	tubular adenoma	PCRC06_1A
						PCRC06_2	tubular adenoma	PCRC06_2A
						PCRC06_3	carcinoma (tub1>pap>tub2), tubular adenoma	PCRC06_3A,PCRC06_3C
						PCRC06_4	adenoma and carcinoma (tub1)	PCRC06_4A
O-7	77	M	Rectum (Ra)	43×35	adenocarcinoma in tubular adenoma	PCRC08_1	tubular adenoma	PCRC08_1A
						PCRC08_2	tubular adenoma	PCRC08_2A
						PCRC08_3	carcinoma (pap),tubular adenoma	PCRC08_3A,PCRC08_3C
						PCRC08_4	carcinoma (tub1>pap>tub2), tubular adenoma	PCRC08_4A,PCRC08_4C
						PCRC08_5	tubular adenoma	PCRC08_5A
O-9	58	F	Ascending colon	50×32	tubulovillous adenoma	PCRC10_21	tubular adenoma	PCRC10_21A
						PCRC10_22	tubular adenoma	PCRC10_22A
						PCRC10_23	tubular adenoma	PCRC10_23A
						PCRC10_24	tubular adenoma	PCRC10_24A
						PCRC10_25	tubular adenoma	PCRC10_25A
O-11	83	M	Rectum (Rb)	33×30	adenocarcinoma in tubular adenoma	PCRC12_1	tubular adenoma	PCRC12_1A
						PCRC12_2	carcinoma (tub1>tub2), tubular adenoma	ECEC12_2A,PCRC12_2C
						PCRC12_3	carcinoma (tub1>tub2>pap), tubular adenoma	PCRC12_3C
						PCRC12_4	carcinoma (tub1>tub2), tubular adenoma	PCRC12_4A,PCRC12_4C
						PCRC12_5	carcinoma (tub1>tub2)	PCRC12_5C
O-12	87	F	Hepatic flexure	53×40	adenocarcinoma in (tubular) adenoma	PCRC13_1	tubular adenoma	PCRC13_1A
						PCRC13_2	tubular adenoma	PCRC13_2A
						PCRC13_3	tubular adenoma	PCRC13_3A
						PCRC13_4	carcinoma (tub1>tub2), tubular adenoma	PCRC13_4A
						PCRC13_5	tubular adenoma and carcinoma (tub1>tub2>pap)	PCRC13_5A
						PCRC13_6	tubular adenoma	PCRC13_6A
O-14	82	M	Rrectum (Ra)	70×60	adenocarcinoma with adenoma component	PCRC15_1	tubular adenoma	PCRC15_1A
						PCRC15_2	tubulovillous adenoma	PCRC15_2A
						PCRC15_3	carcinoma (tub1), tubular adenoma	PCRC15_3A,PCRC15_3C
						PCRC15_4	tubular adenoma	PCRC15_4A
						PCRC15_5	tubular adenoma and carcinoma (tub1>tub2)	PCRC15_4A
						PCRC15_6	tubular adenoma	PCRC15_5A
O-15	75	M	Transvers colon	28×21	tublovillous adenoma with marked atypia	PCRC16_1	tubulovillous adenoma	PCRC16_1A
						PCRC16_2	tubulovillous adenoma	PCRC16_2A
						PCRC16_3	tubulovillous adenoma and carcinoma (tub1)	PCRC16_3A
						PCRC16_4	tubular adenoma	PCRC16_4A
The last character of the sample name, “A” or “C”, meant “adenoma” or “carcinoma”, respectively.
Adenoma and carcinoma in this table correspond to low- and high-grade dysplasia, respectively.
