# Supplementary material for: A temporal shift of the evolutionary principle shaping intratumor heterogeneity in colorectal cancer
Source: Nat Commun. 2018 Jul 23;9:2884. doi: 10.1038/s41467-018-05226-0 (PMC6056524; doi:10.1038/s41467-018-05226-0)
Supplement: Supplementary file 4 — Supplementary Data 2 [file 41467_2018_5226_MOESM4_ESM.xlsx]

## Sheet: depth_numberofmut
Sapplementary Data 2. Information of 63 analyized samples.
sample name	average_depth	depth_stdev	>2* fraction	>10* fraction	>20* fraction	>30* fraction	Ubiquitous	Shared	Private
PCRC01_1C	102.297	65.3305	0.988364	0.972051	0.945229	0.90463	76	32	17
PCRC01_2A	95.6749	62.2339	0.98844	0.970877	0.93936	0.890724	76	33	41
PCRC01_2C	107.198	70.7979	0.988321	0.971523	0.944242	0.904024	76	35	42
PCRC01_3C	108.377	70.9832	0.988757	0.971882	0.945485	0.90619	76	38	24
PCRC01_4C	95.421	62.196	0.988433	0.969564	0.937494	0.888351	76	18	27
PCRC01_N	105.014	67.6208	0.988606	0.971449	0.944773	0.905549	NA	NA	NA
PCRC03_1A	175.048	88.7135	0.991767	0.982421	0.975589	0.967345	146	25	11
PCRC03_2A	151.896	81.6112	0.991074	0.980953	0.972158	0.960279	146	38	12
PCRC03_3A	159.631	81.9333	0.991858	0.981936	0.974237	0.96434	146	34	18
PCRC03_4A	200.05	96.0512	0.993852	0.985059	0.978898	0.972794	146	23	13
PCRC03_N	163.121	83.0605	0.991934	0.982269	0.974628	0.96513	NA	NA	NA
PCRC05_1C	75.4917	54.2634	0.983861	0.956403	0.900596	0.819352	35	53	50
PCRC05_2C	85.1807	57.3999	0.985441	0.964651	0.925296	0.865335	35	64	96
PCRC05_3C	111.55	72.2239	0.987272	0.971741	0.948199	0.913274	35	100	67
PCRC05_4C	118.339	78.4374	0.987461	0.973524	0.952256	0.920217	35	60	55
PCRC05_N	83.4492	52.9313	0.984893	0.964225	0.925958	0.868082	NA	NA	NA
PCRC06_1A	104.263	66.0153	0.990747	0.973159	0.94775	0.908933	40	53	9
PCRC06_2A	107.374	69.166	0.989049	0.97214	0.94659	0.909027	40	52	0
PCRC06_3A	104.499	65.3636	0.990198	0.973911	0.949595	0.912252	40	60	12
PCRC06_3C	108.97	71.4356	0.988272	0.971927	0.944934	0.905744	40	48	17
PCRC06_4A	94.1529	58.4827	0.98882	0.972	0.943441	0.898041	40	3	46
PCRC06_N	118.07	73.4138	0.991016	0.976192	0.956435	0.927171	NA	NA	NA
PCRC08_1A	110.863	76.0772	0.988863	0.968421	0.937846	0.895597	61	24	45
PCRC08_2A	171.752	114.897	0.99267	0.978905	0.964784	0.946537	61	56	27
PCRC08_3A	127.856	84.8654	0.989748	0.97462	0.95401	0.924849	61	57	15
PCRC08_4A	158.537	104.23	0.991587	0.977731	0.96253	0.942247	61	53	48
PCRC08_4C	185.021	112.08	0.992616	0.981766	0.972089	0.959482	61	52	26
PCRC08_5A	175.479	111.464	0.992862	0.980611	0.968766	0.95341	61	24	32
PCRC08_N	205.842	126.907	0.991932	0.981654	0.972666	0.961206	NA	NA	NA
PCRC10_21A	154.682	94.0755	0.988838	0.977226	0.964383	0.946316	107	7	13
PCRC10_22A	118.666	74.6729	0.987469	0.972794	0.95179	0.920943	107	15	5
PCRC10_23A	123.878	78.1282	0.987852	0.973506	0.953752	0.924872	107	14	7
PCRC10_24A	136.264	83.2093	0.988785	0.976684	0.961543	0.939083	107	18	7
PCRC10_25A	154.462	96.1399	0.989016	0.976815	0.963288	0.944491	107	18	4
PCRC10_N	144.585	87.1426	0.98879	0.976623	0.962563	0.942527	NA	NA	NA
PCRC12_1A	130.794	81.6232	0.989779	0.976084	0.958249	0.931926	11	138	6
PCRC12_2A	140.548	88.9372	0.990056	0.976396	0.960004	0.936736	11	139	8
PCRC12_2C	144.439	92.2125	0.990411	0.977242	0.96136	0.938431	11	159	7
PCRC12_3C	121.162	76.4979	0.989845	0.975945	0.95604	0.92507	11	158	6
PCRC12_4A	133.213	84.316	0.990083	0.976729	0.959318	0.933249	11	0	70
PCRC12_4C	120.756	76.976	0.989454	0.974674	0.953852	0.922543	11	137	36
PCRC12_5C	105.295	66.4765	0.988946	0.9727	0.946767	0.90659	11	123	48
PCRC12_N	119.914	74.3182	0.988823	0.974419	0.953951	0.923854	NA	NA	NA
PCRC13_1A	118.976	76.1625	0.988849	0.974835	0.955057	0.925199	57	43	107
PCRC13_2A	115.083	72.6655	0.988715	0.974081	0.953132	0.921681	57	111	76
PCRC13_3A	141.614	88.4269	0.98941	0.977102	0.96258	0.941903	57	108	24
PCRC13_4A	189.068	123.187	0.989565	0.976719	0.963935	0.948165	57	84	88
PCRC13_5A	186.874	121.575	0.990349	0.977525	0.964837	0.949118	57	62	76
PCRC13_6A	170.637	110.52	0.988241	0.975862	0.961814	0.943327	57	3	120
PCRC13_N	136.88	84.9043	0.989758	0.976831	0.961348	0.939459	NA	NA	NA
PCRC15_1A	152.075	104.1	0.989342	0.973986	0.954456	0.928949	13	113	17
PCRC15_2A	150.802	102.71	0.989481	0.973965	0.954306	0.928579	13	103	1
PCRC15_3A	143.721	96.4253	0.988902	0.974261	0.954572	0.927813	13	186	14
PCRC15_3C	137.522	94.2118	0.988814	0.972088	0.949381	0.919169	13	102	9
PCRC15_4A	112.101	76.1035	0.987776	0.968552	0.93821	0.89572	13	110	12
PCRC15_5A	159.462	108.013	0.989231	0.974691	0.956691	0.933166	13	116	11
PCRC15_6A	146.606	98.9951	0.989091	0.973933	0.953802	0.926511	13	114	18
PCRC15_N	131.979	88.25	0.98896	0.972894	0.95043	0.919547	NA	NA	NA
PCRC16_1A	107.739	76.6724	0.988291	0.966668	0.931126	0.882738	101	28	62
PCRC16_2A	120.808	85.8129	0.99002	0.970746	0.940381	0.899141	101	24	53
PCRC16_3A	91.9002	64.0508	0.988208	0.963424	0.918539	0.858507	101	16	43
PCRC16_4A	131.265	92.0068	0.989951	0.972633	0.947489	0.912996	101	29	63
PCRC16_N	107.87	74.7501	0.989237	0.968647	0.934316	0.886938	NA	NA	NA
